# Supplementary material for: Endothelial Neurogranin Regulates Blood–Brain Barrier Permeability via Modulation of the AKT Pathway
Source: Mol Neurobiol. 2024 Oct 5;62(4):3991–4007. doi: 10.1007/s12035-024-04522-9 (PMC11880131; doi:10.1007/s12035-024-04522-9)
Supplement: Supplementary file 1 — Supplementary file1 (XLSX 29 KB) [file 12035_2024_4522_MOESM1_ESM.xlsx]

## Sheet: Sheet1
Supplemental Table 1. Protein expression change measured by Label-free Proteomics
Protein levels	Fasta headers	Majority protein IDs	Score	UniProt ID	Gene Name	Description	logFC	CI.L	CI.R	AveExpr	t	B	P.Value
Increased 1	tr|Q8BYH6|Q8BYH6_MOUSE Helicase ATP-binding domain-containing protein OS=Mus musculus OX=10090 GN=Snrnp200 PE=2 SV=1	Q8BYH6	3.3	Q8BYH6	Snrnp200	Helicase ATP-binding domain-containing protein	5.43048	3.17348	7.68749	16.696	7.29201	-4.57442	0.0038832
Increased 2	tr|Q9ESR1|Q9ESR1_MOUSE Ras homolog OS=Mus musculus OX=10090 GN=Rheb PE=2 SV=1;tr|Q540E6|Q540E6_MOUSE RHEB-like protein OS=Mus musculus OX=10090 GN=Rheb PE=1 SV=1;sp|Q921J2|RHEB_MOUSE GTP-binding protein Rheb OS=Mus musculus OX=10090 GN=Rheb PE=1 SV=1	Q9ESR1;Q540E6;Q921J2	8.0052	Q9ESR1	Rheb	Ras homolog	3.29853	0.952727	5.64434	17.9525	4.28442	-4.57734	0.0198105
Increased 3	tr|Q6P264|Q6P264_MOUSE Protein-ribulosamine 3-kinase OS=Mus musculus OX=10090 GN=Fn3k PE=1 SV=1;tr|Q7TQJ3|Q7TQJ3_MOUSE Protein-ribulosamine 3-kinase OS=Mus musculus OX=10090 GN=Fn3k PE=1 SV=1;sp|Q9ER35|FN3K_MOUSE Fructosamine-3-kinase OS=Mus musculus OX=10	Q6P264;Q7TQJ3;Q9ER35	23.394	Q6P264	Fn3k	Protein-ribulosamine 3-kinase	3.15171	0.0269682	6.27645	17.62	2.77647	-4.57737	0.0487791
Increased 4	tr|E9QM38|E9QM38_MOUSE Solute carrier family 12 member 2 OS=Mus musculus OX=10090 GN=Slc12a2 PE=1 SV=1;sp|P55012|S12A2_MOUSE Solute carrier family 12 member 2 OS=Mus musculus OX=10090 GN=Slc12a2 PE=1 SV=2	E9QM38;P55012	39.076	E9QM38	Slc12a2	Solute carrier family 12 member 2	2.98001	1.25611	4.70391	16.1663	4.68796	-4.56052	0.00807533
Increased 5	tr|Q5SXG3|Q5SXG3_MOUSE Misshapen-like kinase 1 OS=Mus musculus OX=10090 GN=Mink1 PE=1 SV=1;tr|Q7TT13|Q7TT13_MOUSE Mink1 protein OS=Mus musculus OX=10090 GN=Mink1 PE=2 SV=1;sp|Q9JM52|MINK1_MOUSE Misshapen-like kinase 1 OS=Mus musculus OX=10090 GN=Mink1 PE=1	Q5SXG3;Q7TT13;Q9JM52;G3X9G2;F7AMS7;Q5SXG1;E0CXD6;E0CY98;E0CZF8;B2RXX2;E9PUL9;E0CZD7;B9EKN8;B2RQ80;B2RY17;P83510	34.909	Q5SXG3	Mink1	Misshapen-like kinase 1	2.72685	1.31608	4.13762	14.8453	4.55498	-4.50808	0.00250945
Increased 6	tr|Q8C0B4|Q8C0B4_MOUSE Uncharacterized protein (Fragment) OS=Mus musculus OX=10090 GN=Bcas1 PE=2 SV=1;tr|F7BNZ5|F7BNZ5_MOUSE Breast carcinoma-amplified sequence 1 homolog (Fragment) OS=Mus musculus OX=10090 GN=Bcas1 PE=1 SV=1;sp|Q80YN3|BCAS1_MOUSE Breast c	Q8C0B4;F7BNZ5;Q80YN3;Q14DK3;A2AVX1;Q14CE2;E9Q8Q5	131.15	Q8C0B4	Bcas1	Uncharacterized protein (Fragment)	2.66238	1.18456	4.14021	18.7648	4.24915	-4.51222	0.00368929
Increased 7	sp|Q9JMK2|KC1E_MOUSE Casein kinase I isoform epsilon OS=Mus musculus OX=10090 GN=Csnk1e PE=1 SV=2;tr|Q9QUI3|Q9QUI3_MOUSE Casein kinase OS=Mus musculus OX=10090 GN=Csnk1e PE=2 SV=1	Q9JMK2;Q9QUI3	2.2288	Q9JMK2	Csnk1e	Casein kinase I isoform epsilon	2.6354	0.392683	4.87813	16.1151	3.56134	-4.57876	0.0325773
Increased 8	tr|A0A1D5RLF1|A0A1D5RLF1_MOUSE Receptor expression-enhancing protein OS=Mus musculus OX=10090 GN=Reep1 PE=1 SV=1;sp|Q8BGH4|REEP1_MOUSE Receptor expression-enhancing protein 1 OS=Mus musculus OX=10090 GN=Reep1 PE=1 SV=1	A0A1D5RLF1;Q8BGH4	6.9209	A0A1D5RLF1	Reep1	Receptor expression-enhancing protein	2.57456	0.425251	4.72387	16.7508	3.29735	-4.56773	0.0290403
Increased 9	tr|Q811L7|Q811L7_MOUSE Heterogeneous nuclear ribonucleoprotein H1 OS=Mus musculus OX=10090 GN=Hnrnph1 PE=1 SV=2;tr|Q8C2Q7|Q8C2Q7_MOUSE Heterogeneous nuclear ribonucleoprotein H OS=Mus musculus OX=10090 GN=Hnrnph1 PE=1 SV=1;sp|O35737|HNRH1_MOUSE Heterogeneo	Q811L7;Q8C2Q7;O35737	39.759	Q811L7	Hnrnph1	Heterogeneous nuclear ribonucleoprotein H1	2.42855	1.41223	3.44487	18.0043	5.78286	-4.52578	0.000991984
Increased 10	tr|Q8BK37|Q8BK37_MOUSE Pribosyltran_N domain-containing protein OS=Mus musculus OX=10090 GN=Prpsap2 PE=2 SV=1;tr|Q5SWZ0|Q5SWZ0_MOUSE Prpsap2 protein OS=Mus musculus OX=10090 GN=Prpsap2 PE=1 SV=1;sp|Q8R574|KPRB_MOUSE Phosphoribosyl pyrophosphate synthase-as	Q8BK37;Q5SWZ0;Q8R574;Q05BD4	40.111	Q8BK37	Prpsap2	Pribosyltran_N domain-containing protein	2.34215	0.109912	4.5744	17.2163	2.5583	-4.55489	0.0424498
Increased 11	sp|Q9CR26|VTA1_MOUSE Vacuolar protein sorting-associated protein VTA1 homolog OS=Mus musculus OX=10090 GN=Vta1 PE=1 SV=1;tr|Q3V4B3|Q3V4B3_MOUSE Vta1 domain-containing protein OS=Mus musculus OX=10090 GN=Vta1 PE=2 SV=1;tr|F6W5Q8|F6W5Q8_MOUSE Vacuolar protei	Q9CR26;Q3V4B3;F6W5Q8	111.93	Q9CR26	Vta1	Vacuolar protein sorting-associated protein VTA1 homolog	2.21825	0.667759	3.76874	17.604	3.23158	-4.49808	0.0101656
Increased 12	tr|A0A0R4J052|A0A0R4J052_MOUSE Hydroxyacylglutathione hydrolase, mitochondrial OS=Mus musculus OX=10090 GN=Hagh PE=1 SV=1;tr|G5E8T9|G5E8T9_MOUSE Hydroxyacylglutathione hydrolase, mitochondrial OS=Mus musculus OX=10090 GN=Hagh PE=1 SV=1;sp|Q99KB8|GLO2_MOUSE	A0A0R4J052;G5E8T9;Q99KB8;E9Q2H8;E9PYA3;D3YWI0	32.828	A0A0R4J052	Hagh	Hydroxyacylglutathione hydrolase, mitochondrial	2.13639	0.034522	4.23826	17.5212	2.39734	-4.55025	0.0472159
Increased 13	tr|E9Q0G1|E9Q0G1_MOUSE Density-regulated protein (Fragment) OS=Mus musculus OX=10090 GN=Denr PE=1 SV=8;sp|Q9CQJ6|DENR_MOUSE Density-regulated protein OS=Mus musculus OX=10090 GN=Denr PE=1 SV=1	E9Q0G1;Q9CQJ6	60.752	E9Q0G1	Denr	Density-regulated protein (Fragment)	2.09558	0.225147	3.96601	18.6818	2.64251	-4.54345	0.0329234
Increased 14	tr|D6RFU9|D6RFU9_MOUSE Synaptophysin-like protein OS=Mus musculus OX=10090 GN=Sypl PE=1 SV=1;tr|Q3U4T9|Q3U4T9_MOUSE MARVEL domain-containing protein OS=Mus musculus OX=10090 GN=Sypl PE=2 SV=1;tr|Q3TVX7|Q3TVX7_MOUSE MARVEL domain-containing protein OS=Mus m	D6RFU9;Q3U4T9;Q3TVX7;O09117	1.7855	D6RFU9	Sypl	Synaptophysin-like protein	2.00651	0.21001	3.80301	18.248	3.02072	-4.57529	0.0357861
Increased 15	sp|Q8JZS0|LIN7A_MOUSE Protein lin-7 homolog A OS=Mus musculus OX=10090 GN=Lin7a PE=1 SV=2;tr|Q3TUM0|Q3TUM0_MOUSE Protein lin-7 homolog A OS=Mus musculus OX=10090 GN=Lin7a PE=1 SV=1	Q8JZS0;Q3TUM0	20.496	Q8JZS0	Lin7a	Protein lin-7 homolog A	1.91117	-0.0496152	3.87196	19.8091	2.20162	-4.54013	0.0549091
Increased 16	sp|Q6P5F7|TTYH3_MOUSE Protein tweety homolog 3 OS=Mus musculus OX=10090 GN=Ttyh3 PE=1 SV=1	Q6P5F7	44.009	Q6P5F7	Ttyh3	Protein tweety homolog 3	1.76871	0.782476	2.75495	16.8442	4.20703	-4.51117	0.00365619
Increased 17	sp|Q9EQF6|DPYL5_MOUSE Dihydropyrimidinase-related protein 5 OS=Mus musculus OX=10090 GN=Dpysl5 PE=1 SV=1	Q9EQF6	323.31	Q9EQF6	Dpysl5	Dihydropyrimidinase-related protein 5	1.7502	0.56029	2.9401	18.5716	3.31969	-4.49477	0.00875934
Increased 18	tr|Q8VH52|Q8VH52_MOUSE Translation initiation factor-3 subunit 5 (Fragment) OS=Mus musculus OX=10090 GN=Eif3f PE=2 SV=1;tr|Q6IRT4|Q6IRT4_MOUSE Eukaryotic translation initiation factor 3 subunit F OS=Mus musculus OX=10090 GN=Eif3f PE=2 SV=1;tr|Q8BTW2|Q8BTW2	Q8VH52;Q6IRT4;Q8BTW2;Q3UVY8;Q3U8X1;Q9DCH4	13.758	Q8VH52	Eif3f	Translation initiation factor-3 subunit 5 (Fragment)	1.72864	0.0899202	3.36735	17.421	2.68468	-4.56369	0.0420985
Increased 19	sp|Q3UH60|DIP2B_MOUSE Disco-interacting protein 2 homolog B OS=Mus musculus OX=10090 GN=Dip2b PE=1 SV=1	Q3UH60	5.5696	Q3UH60	Dip2b	Disco-interacting protein 2 homolog B	1.72255	0.585663	2.85943	14.9848	3.66673	-4.53518	0.00966211
Increased 20	tr|Q3UGC8|Q3UGC8_MOUSE Propanoyl-CoA:carbon dioxide ligase subunit alpha OS=Mus musculus OX=10090 GN=Pcca PE=1 SV=1;sp|Q91ZA3|PCCA_MOUSE Propionyl-CoA carboxylase alpha chain, mitochondrial OS=Mus musculus OX=10090 GN=Pcca PE=1 SV=2	Q3UGC8;Q91ZA3	57.551	Q3UGC8	Pcca	Propanoyl-CoA:carbon dioxide ligase subunit alpha	1.62115	0.161727	3.08057	16.2903	2.8112	-4.56162	0.0353317
Increased 21	tr|A2A547|A2A547_MOUSE Ribosomal protein L19 OS=Mus musculus OX=10090 GN=Rpl19 PE=1 SV=1;tr|Q5I0T8|Q5I0T8_MOUSE Ribosomal protein L19 OS=Mus musculus OX=10090 GN=Rpl19 PE=1 SV=1;sp|P84099|RL19_MOUSE 60S ribosomal protein L19 OS=Mus musculus OX=10090 GN=Rpl	A2A547;Q5I0T8;P84099	48.223	A2A547	Rpl19	Ribosomal protein L19	1.58454	-0.0123654	3.18144	19.8843	2.68362	-4.57167	0.0511495
Increased 22	sp|Q9JLI8|SART3_MOUSE Squamous cell carcinoma antigen recognized by T-cells 3 OS=Mus musculus OX=10090 GN=Sart3 PE=1 SV=1	Q9JLI8	13.98	Q9JLI8	Sart3	Squamous cell carcinoma antigen recognized by T-cells 3	1.58121	0.218985	2.94344	15.5217	2.93568	-4.55999	0.0303113
Increased 23	tr|Q4FE56|Q4FE56_MOUSE Ubiquitinyl hydrolase 1 OS=Mus musculus OX=10090 GN=Usp9x PE=1 SV=1;sp|P70398|USP9X_MOUSE Probable ubiquitin carboxyl-terminal hydrolase FAF-X OS=Mus musculus OX=10090 GN=Usp9x PE=1 SV=2	Q4FE56;P70398	79.893	Q4FE56	Usp9x	Ubiquitinyl hydrolase 1	1.50076	0.250329	2.75119	15.3751	2.75879	-4.52707	0.0242888
Increased 24	tr|Q5DTH1|Q5DTH1_MOUSE MKIAA4216 protein (Fragment) OS=Mus musculus OX=10090 GN=Ube3a PE=2 SV=1;sp|O08759|UBE3A_MOUSE Ubiquitin-protein ligase E3A OS=Mus musculus OX=10090 GN=Ube3a PE=1 SV=2	Q5DTH1;O08759	15.728	Q5DTH1	Ube3a	MKIAA4216 protein (Fragment)	1.46974	0.245232	2.69425	14.9273	2.90472	-4.55244	0.0257537
Increased 25	tr|Q3UI46|Q3UI46_MOUSE NEDD8 OS=Mus musculus OX=10090 GN=Nedd8 PE=1 SV=1;sp|P29595|NEDD8_MOUSE NEDD8 OS=Mus musculus OX=10090 GN=Nedd8 PE=1 SV=2;tr|Q3TY05|Q3TY05_MOUSE NEDD8 (Fragment) OS=Mus musculus OX=10090 GN=Nedd8 PE=2 SV=1	Q3UI46;P29595;Q3TY05	109.6	Q3UI46	Nedd8	NEDD8	1.34451	-0.00998098	2.699	21.9803	2.24213	-4.53827	0.0513835
Increased 26	tr|Q5RKP0|Q5RKP0_MOUSE Vat1 protein (Fragment) OS=Mus musculus OX=10090 GN=Vat1 PE=2 SV=1;tr|Q499X4|Q499X4_MOUSE Vesicle amine transport protein 1 homolog (T californica) OS=Mus musculus OX=10090 GN=Vat1 PE=1 SV=1;tr|Q3TXD3|Q3TXD3_MOUSE PKS_ER domain-conta	Q5RKP0;Q499X4;Q3TXD3;Q62465;Q3U331	201.17	Q5RKP0	Vat1	Vat1 protein (Fragment)	1.25502	0.155696	2.35434	17.6305	2.67809	-4.54179	0.0304719
Increased 27	sp|Q8BVI4|DHPR_MOUSE Dihydropteridine reductase OS=Mus musculus OX=10090 GN=Qdpr PE=1 SV=2;tr|D3YWR7|D3YWR7_MOUSE Dihydropteridine reductase OS=Mus musculus OX=10090 GN=Qdpr PE=1 SV=1;tr|A0A0G2JGJ1|A0A0G2JGJ1_MOUSE Dihydropteridine reductase OS=Mus musculu	Q8BVI4;D3YWR7;A0A0G2JGJ1;A0A0G2JGY0;D3Z1A1	233.35	Q8BVI4	Qdpr	Dihydropteridine reductase	1.24185	0.0983291	2.38536	21.3101	2.45009	-4.52872	0.0363077
Increased 28	sp|Q8CHT1|NGEF_MOUSE Ephexin-1 OS=Mus musculus OX=10090 GN=Ngef PE=1 SV=1;tr|E9QK62|E9QK62_MOUSE Ephexin-1 OS=Mus musculus OX=10090 GN=Ngef PE=1 SV=1	Q8CHT1;E9QK62	134.67	Q8CHT1	Ngef	Ephexin-1	1.19984	0.0113501	2.38833	17.3607	2.27851	-4.53649	0.0482591
Increased 29	sp|O35136|NCAM2_MOUSE Neural cell adhesion molecule 2 OS=Mus musculus OX=10090 GN=Ncam2 PE=1 SV=1;tr|Q3V1M4|Q3V1M4_MOUSE Uncharacterized protein OS=Mus musculus OX=10090 GN=Ncam2 PE=2 SV=1	O35136;Q3V1M4	61.018	O35136	Ncam2	Neural cell adhesion molecule 2	1.18897	0.0353539	2.34259	18.241	2.32528	-4.53431	0.0446188
Increased 30	sp|B9EJ86|OSBL8_MOUSE Oxysterol-binding protein-related protein 8 OS=Mus musculus OX=10090 GN=Osbpl8 PE=1 SV=1;tr|A0A0R4J150|A0A0R4J150_MOUSE Oxysterol-binding protein OS=Mus musculus OX=10090 GN=Osbpl8 PE=1 SV=1	B9EJ86;A0A0R4J150	2.7978	B9EJ86	Osbpl8	Oxysterol-binding protein-related protein 8	1.1414	0.0294893	2.25332	13.5291	2.59619	-4.56456	0.0459643
Increased 31	tr|Q3U518|Q3U518_MOUSE Glucosidase 2 subunit beta OS=Mus musculus OX=10090 GN=Prkcsh PE=2 SV=1;tr|Q3TWG2|Q3TWG2_MOUSE Glucosidase 2 subunit beta OS=Mus musculus OX=10090 GN=Prkcsh PE=2 SV=1;sp|O08795|GLU2B_MOUSE Glucosidase 2 subunit beta OS=Mus musculus O	Q3U518;Q3TWG2;O08795	26.998	Q3U518	Prkcsh	Glucosidase 2 subunit beta	1.08383	0.0219836	2.14567	17.663	2.30024	-4.53529	0.0462934
Increased 32	sp|Q9CPV4|GLOD4_MOUSE Glyoxalase domain-containing protein 4 OS=Mus musculus OX=10090 GN=Glod4 PE=1 SV=1;tr|E9Q197|E9Q197_MOUSE Glyoxalase domain-containing protein 4 OS=Mus musculus OX=10090 GN=Glod4 PE=1 SV=1;tr|F6ZTG3|F6ZTG3_MOUSE Glyoxalase domain-cont	Q9CPV4;E9Q197;F6ZTG3	28.735	Q9CPV4	Glod4	Glyoxalase domain-containing protein 4	1.06879	0.0762035	2.06138	18.255	2.46813	-4.53683	0.0378355
Decreased 1	tr|Q543Q4|Q543Q4_MOUSE Ras-related protein Rab-3 OS=Mus musculus OX=10090 GN=Rab3d PE=1 SV=1;sp|P35276|RAB3D_MOUSE Ras-related protein Rab-3D OS=Mus musculus OX=10090 GN=Rab3d PE=1 SV=1;tr|D3YWL1|D3YWL1_MOUSE Ras-related protein Rab-3D (Fragment) OS=Mus mu	Q543Q4;P35276;D3YWL1;D3YW33	8.8116	Q543Q4	Rab3d	Ras-related protein Rab-3	-1.00627	-1.86944	-0.143107	23.1519	-2.62482	-4.52074	0.0269038
Decreased 2	tr|Q3TD17|Q3TD17_MOUSE Glucose transporter type 1, erythrocyte/brain OS=Mus musculus OX=10090 GN=Slc2a1 PE=2 SV=1;sp|P17809|GTR1_MOUSE Solute carrier family 2, facilitated glucose transporter member 1 OS=Mus musculus OX=10090 GN=Slc2a1 PE=1 SV=4;tr|Q8BTM5|	Q3TD17;P17809;Q8BTM5;Q3U2J2	27.641	Q3TD17	Slc2a1	Glucose transporter type 1, erythrocyte/brain	-1.1796	-2.22129	-0.137913	18.9905	-2.55153	-4.52405	0.030506
Decreased 3	tr|E9Q4G8|E9Q4G8_MOUSE Activated leukocyte cell adhesion molecule OS=Mus musculus OX=10090 GN=Alcam PE=1 SV=1;tr|E9Q3Q6|E9Q3Q6_MOUSE Activated leukocyte cell adhesion molecule OS=Mus musculus OX=10090 GN=Alcam PE=1 SV=1;tr|Q54AJ5|Q54AJ5_MOUSE Activated leu	E9Q4G8;E9Q3Q6;Q54AJ5;Q61490	138.34	E9Q4G8	Alcam	Activated leukocyte cell adhesion molecule	-1.18487	-2.29944	-0.0702976	19.3734	-2.39747	-4.531	0.0395396
Decreased 4	tr|Q3UWP4|Q3UWP4_MOUSE Monocarboxylate transporter 1 (Fragment) OS=Mus musculus OX=10090 GN=Slc16a1 PE=2 SV=1;tr|Q8BPS5|Q8BPS5_MOUSE Monocarboxylate transporter 1 OS=Mus musculus OX=10090 GN=Slc16a1 PE=2 SV=2;tr|Q8C2E6|Q8C2E6_MOUSE Monocarboxylate transpor	Q3UWP4;Q8BPS5;Q8C2E6;Q544N9;P53986;Q8C571;Q3TRK9	22.505	Q3UWP4	Slc16a1	Monocarboxylate transporter 1 (Fragment)	-1.22698	-2.3763	-0.0776673	19.3708	-2.58359	-4.55368	0.0398588
Decreased 5	tr|G3X9K4|G3X9K4_MOUSE Serine/threonine-protein phosphatase 6 regulatory subunit 2 OS=Mus musculus OX=10090 GN=Ppp6r2 PE=1 SV=1;tr|A0A5F8MQ25|A0A5F8MQ25_MOUSE Serine/threonine-protein phosphatase 6 regulatory subunit 2 OS=Mus musculus OX=10090 GN=Ppp6r2 PE	G3X9K4;A0A5F8MQ25;Q8R3Q2;Q8C400;Q8C3X1;Q6A018	7.3648	G3X9K4	Ppp6r2	Serine/threonine-protein phosphatase 6 regulatory subunit 2	-1.23926	-2.50765	0.029132	14.2716	-2.47103	-4.56644	0.0538053
Decreased 6	sp|A2AN08|UBR4_MOUSE E3 ubiquitin-protein ligase UBR4 OS=Mus musculus OX=10090 GN=Ubr4 PE=1 SV=1	A2AN08	21.954	A2AN08	Ubr4	E3 ubiquitin-protein ligase UBR4	-1.27124	-2.54324	0.000751425	13.5042	-2.42	-4.55735	0.0500996
Decreased 7	tr|E9Q3E8|E9Q3E8_MOUSE Pituitary adenylate cyclase-activating polypeptide type I receptor OS=Mus musculus OX=10090 GN=Adcyap1r1 PE=1 SV=1;tr|Q8BGA4|Q8BGA4_MOUSE Uncharacterized protein (Fragment) OS=Mus musculus OX=10090 GN=Adcyap1r1 PE=2 SV=1;tr|Q6NXJ9|Q6	E9Q3E8;Q8BGA4;Q6NXJ9;E9Q968;Q8BLT3;E9Q4B3;E9PVE8;P70205	10.605	E9Q3E8	Adcyap1r1	Pituitary adenylate cyclase-activating polypeptide type I receptor	-1.37001	-2.77499	0.0349778	17.3343	-2.20254	-4.54009	0.0548263
Decreased 8	tr|B1AWZ5|B1AWZ5_MOUSE Protein NipSnap homolog 3B OS=Mus musculus OX=10090 GN=Nipsnap3b PE=1 SV=1;sp|Q9CQE1|NPS3B_MOUSE Protein NipSnap homolog 3B OS=Mus musculus OX=10090 GN=Nipsnap3b PE=1 SV=1	B1AWZ5;Q9CQE1	3.4808	B1AWZ5	Nipsnap3b	Protein NipSnap homolog 3B	-1.43794	-2.8193	-0.0565857	18.7695	-2.81535	-4.57047	0.0443877
Decreased 9	tr|Q3U9R7|Q3U9R7_MOUSE Glutathione reductase (Fragment) OS=Mus musculus OX=10090 GN=Gsr PE=2 SV=1;tr|Q3UB84|Q3UB84_MOUSE Glutathione reductase (Fragment) OS=Mus musculus OX=10090 GN=Gsr PE=2 SV=1;tr|Q3UAS7|Q3UAS7_MOUSE Glutathione reductase (Fragment) OS=M	Q3U9R7;Q3UB84;Q3UAS7;Q3TXK9;P47791;Q91Z57;Q3TWI5	14.216	Q3U9R7	Gsr	Glutathione reductase (Fragment)	-1.50276	-2.37098	-0.634537	16.304	-3.96737	-4.4934	0.00385174
Decreased 10	tr|Q14BR4|Q14BR4_MOUSE ADP-ribosylation factor 4 OS=Mus musculus OX=10090 GN=Arf4 PE=1 SV=1;sp|P61750|ARF4_MOUSE ADP-ribosylation factor 4 OS=Mus musculus OX=10090 GN=Arf4 PE=1 SV=2;tr|Q9DD04|Q9DD04_MOUSE Uncharacterized protein OS=Mus musculus OX=10090 GN	Q14BR4;P61750;Q9DD04;E9Q798	62.7	Q14BR4	Arf4	ADP-ribosylation factor 4	-1.55852	-2.87921	-0.237835	18.9884	-2.66555	-4.51971	0.0255978
Decreased 11	sp|Q9D164|FXYD6_MOUSE FXYD domain-containing ion transport regulator 6 OS=Mus musculus OX=10090 GN=Fxyd6 PE=1 SV=2	Q9D164	255.18	Q9D164	Fxyd6	FXYD domain-containing ion transport regulator 6	-1.56909	-3.03123	-0.106954	21.0443	-2.53053	-4.54646	0.0387599
Decreased 12	tr|Q5KU03|Q5KU03_MOUSE Glycogen synthase kinase-3 beta OS=Mus musculus OX=10090 GN=Gsk3b PE=1 SV=1;tr|E9QAQ5|E9QAQ5_MOUSE Glycogen synthase kinase-3 beta OS=Mus musculus OX=10090 GN=Gsk3b PE=1 SV=1;sp|Q9WV60|GSK3B_MOUSE Glycogen synthase kinase-3 beta OS=M	Q5KU03;E9QAQ5;Q9WV60	76.334	Q5KU03	Gsk3b	Glycogen synthase kinase-3 beta	-1.69425	-2.90297	-0.485534	18.5023	-3.16436	-4.50027	0.0112786
Decreased 13	tr|Q7TQ15|Q7TQ15_MOUSE Dosage compensation-related protein DPY30 OS=Mus musculus OX=10090 GN=Dpy30 PE=2 SV=1;sp|Q99LT0|DPY30_MOUSE Protein dpy-30 homolog OS=Mus musculus OX=10090 GN=Dpy30 PE=1 SV=1	Q7TQ15;Q99LT0	10.794	Q7TQ15	Dpy30	Dosage compensation-related protein DPY30	-1.71191	-2.97582	-0.448001	18.7678	-3.27931	-4.54085	0.0157811
Decreased 14	tr|Q3TLE2|Q3TLE2_MOUSE PH domain-containing protein OS=Mus musculus OX=10090 GN=Fermt2 PE=1 SV=1;sp|Q8CIB5|FERM2_MOUSE Fermitin family homolog 2 OS=Mus musculus OX=10090 GN=Fermt2 PE=1 SV=1;tr|Q3UMA4|Q3UMA4_MOUSE B41 domain-containing protein OS=Mus muscul	Q3TLE2;Q8CIB5;Q3UMA4	6.6509	Q3TLE2	Fermt2	PH domain-containing protein	-1.73361	-3.27409	-0.193139	15.1981	-3.04365	-4.5686	0.0349509
Decreased 15	tr|Q14AY1|Q14AY1_MOUSE Slc24a2 protein OS=Mus musculus OX=10090 GN=Slc24a2 PE=2 SV=1;tr|Q14BI1|Q14BI1_MOUSE Slc24a2 protein OS=Mus musculus OX=10090 GN=Slc24a2 PE=1 SV=1;tr|B1AXF3|B1AXF3_MOUSE Solute carrier family 24 (sodium/potassium/calcium exchanger),	Q14AY1;Q14BI1;B1AXF3	122.38	Q14AY1	Slc24a2	Slc24a2 protein	-1.74713	-3.20244	-0.291818	16.6539	-2.7117	-4.5178	0.0237257
Decreased 16	sp|Q9DB41|GHC2_MOUSE Mitochondrial glutamate carrier 2 OS=Mus musculus OX=10090 GN=Slc25a18 PE=1 SV=4	Q9DB41	29.112	Q9DB41	Slc25a18	Mitochondrial glutamate carrier 2	-1.75297	-2.71819	-0.787753	18.7174	-4.08909	-4.47073	0.00254683
Decreased 17	sp|Q99J99|THTM_MOUSE 3-mercaptopyruvate sulfurtransferase OS=Mus musculus OX=10090 GN=Mpst PE=1 SV=4;tr|A0A2R8VHE5|A0A2R8VHE5_MOUSE 3-mercaptopyruvate sulfurtransferase (Fragment) OS=Mus musculus OX=10090 GN=Mpst PE=1 SV=1;tr|A0A2R8VHT1|A0A2R8VHT1_MOUSE 3-	Q99J99;A0A2R8VHE5;A0A2R8VHT1	22.785	Q99J99	Mpst	3-mercaptopyruvate sulfurtransferase	-1.78838	-3.39148	-0.185271	15.608	-2.56758	-4.53757	0.0329571
Decreased 18	tr|Q3UTZ4|Q3UTZ4_MOUSE ATP-dependent dihydroxyacetone kinase OS=Mus musculus OX=10090 GN=Tkfc PE=1 SV=1;sp|Q8VC30|TKFC_MOUSE Triokinase/FMN cyclase OS=Mus musculus OX=10090 GN=Tkfc PE=1 SV=1;tr|A0A494BB96|A0A494BB96_MOUSE Triokinase/FMN cyclase (Fragment)	Q3UTZ4;Q8VC30;A0A494BB96;A0A494BBI2	3.8572	Q3UTZ4	Tkfc	ATP-dependent dihydroxyacetone kinase	-1.81286	-3.41071	-0.215018	16.2563	-3.0685	-4.57501	0.0340706
Decreased 19	sp|D3YXK2|SAFB1_MOUSE Scaffold attachment factor B1 OS=Mus musculus OX=10090 GN=Safb PE=1 SV=2;tr|S4R1M2|S4R1M2_MOUSE Scaffold attachment factor B1 OS=Mus musculus OX=10090 GN=Safb PE=1 SV=1;tr|S4R2Q5|S4R2Q5_MOUSE Scaffold attachment factor B1 (Fragment) O	D3YXK2;S4R1M2;S4R2Q5	28.774	D3YXK2	Safb	Scaffold attachment factor B1	-1.84003	-3.29491	-0.38515	15.6797	-2.91088	-4.5224	0.0193322
Decreased 20	sp|Q9D0T1|NH2L1_MOUSE NHP2-like protein 1 OS=Mus musculus OX=10090 GN=Snu13 PE=1 SV=4	Q9D0T1	21.317	Q9D0T1	Snu13	NHP2-like protein 1	-1.85079	-3.15196	-0.549609	16.5881	-3.34594	-4.52658	0.0118552
Decreased 21	tr|Q0PD15|Q0PD15_MOUSE Rab39A OS=Mus musculus OX=10090 GN=Rab39 PE=2 SV=1;sp|Q8BHD0|RB39A_MOUSE Ras-related protein Rab-39A OS=Mus musculus OX=10090 GN=Rab39a PE=1 SV=1	Q0PD15;Q8BHD0	48.437	Q0PD15	Rab39	Rab39A	-1.92004	-3.06191	-0.778174	19.7205	-3.94453	-4.51512	0.00514043
Decreased 22	sp|Q9EQQ9|OGA_MOUSE Protein O-GlcNAcase OS=Mus musculus OX=10090 GN=Oga PE=1 SV=2;tr|Q05CX1|Q05CX1_MOUSE Mgea5 protein (Fragment) OS=Mus musculus OX=10090 GN=Oga PE=2 SV=1	Q9EQQ9;Q05CX1	21.134	Q9EQQ9	Oga	Protein O-GlcNAcase	-2.02438	-3.85337	-0.195395	14.2734	-2.69873	-4.55201	0.0351206
Decreased 23	sp|P63040|CPLX1_MOUSE Complexin-1 OS=Mus musculus OX=10090 GN=Cplx1 PE=1 SV=1	P63040	54.162	P63040	Cplx1	Complexin-1	-2.03773	-3.36627	-0.709186	22.1127	-3.46453	-4.4903	0.00700493
Decreased 24	tr|A2A7S7|A2A7S7_MOUSE Tyrosine--tRNA ligase OS=Mus musculus OX=10090 GN=Yars PE=1 SV=1;sp|Q91WQ3|SYYC_MOUSE Tyrosine--tRNA ligase, cytoplasmic OS=Mus musculus OX=10090 GN=Yars1 PE=1 SV=3	A2A7S7;Q91WQ3	69.863	A2A7S7	Yars	Tyrosine--tRNA ligase	-2.06737	-3.86833	-0.266408	16.6749	-2.59291	-4.52276	0.0288505
Decreased 25	sp|P70206|PLXA1_MOUSE Plexin-A1 OS=Mus musculus OX=10090 GN=Plxna1 PE=1 SV=1	P70206	21.885	P70206	Plxna1	Plexin-A1	-2.29834	-4.59688	0.000203726	14.5832	-2.43803	-4.55748	0.0500148
Decreased 26	sp|Q8BIG7|CMTD1_MOUSE Catechol O-methyltransferase domain-containing protein 1 OS=Mus musculus OX=10090 GN=Comtd1 PE=1 SV=1;tr|H3BJ37|H3BJ37_MOUSE Catechol O-methyltransferase domain-containing protein 1 OS=Mus musculus OX=10090 GN=Comtd1 PE=1 SV=1	Q8BIG7;H3BJ37	32.492	Q8BIG7	Comtd1	Catechol O-methyltransferase domain-containing protein 1	-2.32325	-4.25052	-0.39598	17.6613	-2.77447	-4.5268	0.0238739
Decreased 27	sp|P31650|S6A11_MOUSE Sodium- and chloride-dependent GABA transporter 3 OS=Mus musculus OX=10090 GN=Slc6a11 PE=1 SV=2;tr|Q8BKG0|Q8BKG0_MOUSE Transporter (Fragment) OS=Mus musculus OX=10090 GN=Slc6a11 PE=2 SV=1	P31650;Q8BKG0	90.278	P31650	Slc6a11	Sodium- and chloride-dependent GABA transporter 3	-2.32486	-4.20089	-0.448821	19.577	-2.79916	-4.51426	0.0205497
Decreased 28	tr|Q8CFX3|Q8CFX3_MOUSE Protocadherin 1 OS=Mus musculus OX=10090 GN=Pcdh1 PE=1 SV=1;tr|Q8QZT6|Q8QZT6_MOUSE Pcdh1 protein (Fragment) OS=Mus musculus OX=10090 GN=Pcdh1 PE=2 SV=1;tr|F7BJK1|F7BJK1_MOUSE Protocadherin 1 (Fragment) OS=Mus musculus OX=10090 GN=Pcd	Q8CFX3;Q8QZT6;F7BJK1	67.819	Q8CFX3	Pcdh1	Protocadherin 1	-2.47215	-4.99378	0.0494935	16.8809	-2.21444	-4.53954	0.0537685
Decreased 29	sp|Q9DBC7|KAP0_MOUSE cAMP-dependent protein kinase type I-alpha regulatory subunit OS=Mus musculus OX=10090 GN=Prkar1a PE=1 SV=3;tr|Q3UBA7|Q3UBA7_MOUSE Uncharacterized protein OS=Mus musculus OX=10090 GN=Prkar1a PE=2 SV=1;tr|Q8C3Z4|Q8C3Z4_MOUSE Uncharacter	Q9DBC7;Q3UBA7;Q8C3Z4;Q3TYK4;Q9CS50	83.61	Q9DBC7	Prkar1a	cAMP-dependent protein kinase type I-alpha regulatory subunit	-2.56282	-4.83448	-0.291166	17.2396	-2.54829	-4.52466	0.031051
Decreased 30	tr|E9QN98|E9QN98_MOUSE Inactive dipeptidyl peptidase 10 OS=Mus musculus OX=10090 GN=Dpp10 PE=1 SV=1;sp|Q6NXK7|DPP10_MOUSE Inactive dipeptidyl peptidase 10 OS=Mus musculus OX=10090 GN=Dpp10 PE=1 SV=1;tr|D3Z5I7|D3Z5I7_MOUSE Inactive dipeptidyl peptidase 10 O	E9QN98;Q6NXK7;D3Z5I7;A0A5F8MPK1	46.437	E9QN98	Dpp10	Inactive dipeptidyl peptidase 10	-2.58852	-5.0057	-0.171344	17.6851	-2.41889	-4.5303	0.0384287
Decreased 31	sp|Q9Z0H8|CLIP2_MOUSE CAP-Gly domain-containing linker protein 2 OS=Mus musculus OX=10090 GN=Clip2 PE=1 SV=2;tr|Q6A090|Q6A090_MOUSE MKIAA0291 protein (Fragment) OS=Mus musculus OX=10090 GN=mKIAA0291 PE=4 SV=1	Q9Z0H8;Q6A090	4.9723	Q9Z0H8	Clip2	CAP-Gly domain-containing linker protein 2	-2.59241	-5.0843	-0.100514	14.0246	-2.66023	-4.56432	0.0440841
Decreased 32	sp|Q03517|SCG2_MOUSE Secretogranin-2 OS=Mus musculus OX=10090 GN=Scg2 PE=1 SV=1;tr|Q4W8U9|Q4W8U9_MOUSE Manserin OS=Mus musculus OX=10090 GN=Scg2 PE=1 SV=1	Q03517;Q4W8U9	257.21	Q03517	Scg2	Secretogranin-2	-2.60233	-4.25976	-0.944903	14.979	-4.24643	-4.56187	0.011368
Decreased 33	tr|A2CG20|A2CG20_MOUSE Proline-rich transmembrane protein 1 OS=Mus musculus OX=10090 GN=Prrt1 PE=1 SV=1;sp|O35449|PRRT1_MOUSE Proline-rich transmembrane protein 1 OS=Mus musculus OX=10090 GN=Prrt1 PE=1 SV=1	A2CG20;O35449	8.1038	A2CG20	Prrt1	Proline-rich transmembrane protein 1	-2.77264	-4.20772	-1.33756	18.0414	-5.22533	-4.55881	0.00527971
Decreased 34	tr|Q3U931|Q3U931_MOUSE Uncharacterized protein OS=Mus musculus OX=10090 GN=G3bp2 PE=2 SV=1;tr|Q542W3|Q542W3_MOUSE GTPase activating protein (SH3 domain) binding protein 2 OS=Mus musculus OX=10090 GN=G3bp2 PE=2 SV=1;tr|Q3U541|Q3U541_MOUSE Uncharacterized pr	Q3U931;Q542W3;Q3U541;Q3U6B1;P97379	7.5684	Q3U931	G3bp2	Uncharacterized protein	-2.82605	-5.32059	-0.331514	16.9083	-2.67205	-4.54267	0.0315333
Decreased 35	tr|Q78IG7|Q78IG7_MOUSE Transcription factor BTF3 (Fragment) OS=Mus musculus OX=10090 GN=Btf3l4 PE=2 SV=1;tr|A2A7Z4|A2A7Z4_MOUSE Transcription factor BTF3 OS=Mus musculus OX=10090 GN=Btf3l4 PE=1 SV=1;sp|Q9CQH7|BT3L4_MOUSE Transcription factor BTF3 homolog 4	Q78IG7;A2A7Z4;Q9CQH7	45.048	Q78IG7	Btf3l4	Transcription factor BTF3 (Fragment)	-3.05892	-6.0404	-0.0774398	20.0075	-3.21239	-4.58052	0.0468987
Decreased 36	tr|G3X9K9|G3X9K9_MOUSE Proteasome activator complex subunit 1 OS=Mus musculus OX=10090 GN=Psme1 PE=1 SV=1;tr|G3UXZ5|G3UXZ5_MOUSE Proteasome activator complex subunit 1 (Fragment) OS=Mus musculus OX=10090 GN=Psme1 PE=1 SV=1;tr|Q5HZK3|Q5HZK3_MOUSE Proteasome	G3X9K9;G3UXZ5;Q5HZK3;P97371;G3UWN9;G3UXY0	11.318	G3X9K9	Psme1	Proteasome activator complex subunit 1	-3.1001	-5.3925	-0.807701	15.77	-4.09851	-4.57752	0.0220093
Decreased 37	tr|D3Z2Z1|D3Z2Z1_MOUSE CAP-Gly domain-containing linker protein 1 OS=Mus musculus OX=10090 GN=Clip1 PE=1 SV=1;tr|F8WIA1|F8WIA1_MOUSE CAP-Gly domain-containing linker protein 1 OS=Mus musculus OX=10090 GN=Clip1 PE=1 SV=1;sp|Q922J3|CLIP1_MOUSE CAP-Gly domain	D3Z2Z1;F8WIA1;Q922J3;D3Z3M7	7.0191	D3Z2Z1	Clip1	CAP-Gly domain-containing linker protein 1	-3.11335	-4.9671	-1.2596	14.0123	-4.2946	-4.54924	0.00745223
Decreased 38	tr|Q0PD62|Q0PD62_MOUSE Ras-related protein Rab-3 OS=Mus musculus OX=10090 GN=Rab3b PE=1 SV=1;sp|Q9CZT8|RAB3B_MOUSE Ras-related protein Rab-3B OS=Mus musculus OX=10090 GN=Rab3b PE=1 SV=1;tr|A2A7Z6|A2A7Z6_MOUSE Ras-related protein Rab-3B OS=Mus musculus OX=1	Q0PD62;Q9CZT8;A2A7Z6	35.695	Q0PD62	Rab3b	Ras-related protein Rab-3	-3.14649	-5.96211	-0.330867	19.7011	-2.57205	-4.53742	0.0327276
Decreased 39	sp|Q9R1P3|PSB2_MOUSE Proteasome subunit beta type-2 OS=Mus musculus OX=10090 GN=Psmb2 PE=1 SV=1;tr|Q8BJX0|Q8BJX0_MOUSE Proteasome subunit beta OS=Mus musculus OX=10090 GN=Psmb2 PE=2 SV=1	Q9R1P3;Q8BJX0	41.306	Q9R1P3	Psmb2	Proteasome subunit beta type-2	-3.72353	-5.04936	-2.39769	17.8584	-6.79657	-4.52194	0.000406705
Decreased 40	tr|D3YYT0|D3YYT0_MOUSE Cadherin-2 OS=Mus musculus OX=10090 GN=Cdh2 PE=1 SV=1;tr|Q8BSI9|Q8BSI9_MOUSE Cadherin-2 OS=Mus musculus OX=10090 GN=Cdh2 PE=2 SV=1;tr|Q3UIC2|Q3UIC2_MOUSE Cadherin-2 OS=Mus musculus OX=10090 GN=Cdh2 PE=2 SV=1;sp|P15116|CADH2_MOUSE Cad	D3YYT0;Q8BSI9;Q3UIC2;P15116	13.861	D3YYT0	Cdh2	Cadherin-2	-3.95547	-6.72547	-1.18547	16.699	-3.93078	-4.572	0.0163807
Decreased 41	sp|Q8VEH5|EPMIP_MOUSE EPM2A-interacting protein 1 OS=Mus musculus OX=10090 GN=Epm2aip1 PE=1 SV=1	Q8VEH5	6.3368	Q8VEH5	Epm2aip1	EPM2A-interacting protein 1	-5.11434	-8.06302	-2.16566	16.9164	-5.43068	-4.57672	0.0113521
